# Supplementary material for: Understanding etiology of community-acquired central nervous system infections using metagenomic next-generation sequencing
Source: Front Cell Infect Microbiol. 2022 Sep 26;12:979086. doi: 10.3389/fcimb.2022.979086 (PMC9549810; doi:10.3389/fcimb.2022.979086)
Supplement: Supplementary file 1 [file Table_1.xlsx]

## Sheet: Sheet1
Supplemetary table: Sample details of enrolled cases
Sample number	Gender	Age	Clinical diagnosis	mNGS result	Culture result	Antigen test result	PCR result	Antibiotic treatment prior sample collection (Without:0; With:1)
1	Female	30	Bacterial CNS infection	Streptococcus pneumoniae	Negative	NA	Negative	1
2	Male	23	Bacterial CNS infection	Streptococcus pneumoniae; Acinetobacter baumannii	Negative	Negative	Negative	0
3	Male	3	Bacterial CNS infection	Streptococcus pneumoniae	Negative	Negative	Negative	1
4	Male	1	Bacterial CNS infection	Streptococcus pneumoniae	Negative	NA	Negative	0
5	Female	23	Bacterial CNS infection	Klebsiella pneumoniae	Negative	Negative	Negative	1
6	Female	14	Bacterial CNS infection	Streptococcus pneumoniae	Negative	NA	Negative	1
7	Male	34	Bacterial CNS infection	Listeria monocytogenes	Negative	Negative	NA	0
8	Male	15	Bacterial CNS infection	Haemophilus influenzae	Negative	Negative	Negative	1
9	Male	64	Bacterial CNS infection	Streptococcus pneumoniae	Negative	NA	Negative	1
10	Male	59	Bacterial CNS infection	Streptococcus suis	Negative	NA	Negative	0
11	Female	49	Bacterial CNS infection	Listeria monocytogenes	Negative	Negative	Negative	0
12	Female	0	Bacterial CNS infection	Escherichia coli	Negative	Negative	Negative	1
13	Female	57	Bacterial CNS infection	Streptococcus anginosus	Negative	Negative	Negative	1
14	Female	52	Bacterial CNS infection	Acinetobacter baumannii	Negative	Negative	Negative	0
15	Male	47	Bacterial CNS infection	Streptococcus mitis	Negative	NA	Negative	1
16	Male	37	Bacterial CNS infection	Streptococcus pneumoniae; Streptococcus mitis	Negative	Negative	Negative	0
17	Male	56	Bacterial CNS infection	Streptococcus pneumoniae	Streptococcus pneumoniae (CSF)	Negative	NA	0
18	Female	13	Bacterial CNS infection	Klebsiella pneumoniae	Negative	Negative	NA	0
19	Male	57	Bacterial CNS infection	Enterococcus faecium	Enterococcus faecium (CSF)	Negative	Negative	1
20	Male	26	Bacterial CNS infection	Enterococcus faecium	Enterococcus faecium (blood)	Negative	Negative	1
21	Male	61	Bacterial CNS infection	Streptococcus pneumoniae	Negative	NA	Negative	1
22	Male	0	Bacterial CNS infection	Escherichia coli	Negative	NA	NA	1
23	Male	12	Bacterial CNS infection	Streptococcus pneumoniae	Streptococcus pneumoniae (blood)	NA	Negative	1
24	Male	4	Bacterial CNS infection	Streptococcus pneumoniae	Streptococcus pneumoniae (CSF)	NA	Negative	1
25	Male	7	Bacterial CNS infection	Streptococcus pneumoniae	Streptococcus pneumoniae (blood)	NA	Negative	0
26	Male	4	Bacterial CNS infection	Streptococcus pneumoniae	Negative	NA	NA	1
27	Male	51	Bacterial CNS infection	Staphylococcus aureus	Negative	Negative	Negative	1
28	Female	57	Bacterial CNS infection	Acinetobacter baumannii	Acinetobacter baumannii (CSF)	Negative	NA	1
29	Male	81	Bacterial CNS infection	Enterococcus faecium	Enterococcus faecium (blood)	NA	NA	1
30	Male	51	Bacterial CNS infection	Acinetobacter baumannii	Acinetobacter baumannii (CSF)	Negative	Negative	1
31	Female	56	Bacterial CNS infection	Haemophilus influenzae	Negative	Negative	Negative	0
32	Female	11	Bacterial CNS infection	Listeria monocytogenes	Negative	Negative	NA	1
33	Male	63	Bacterial CNS infection	Enterococcus faecium	Negative	NA	Negative	1
34	Female	25	Bacterial CNS infection	Moraxella catarrhalis	Negative	Negative	Negative	1
35	Male	32	Bacterial CNS infection	Roseomonas mucosa	Negative	Negative	NA	1
36	Female	46	Bacterial CNS infection	Moraxella catarrhalis	Negative	Negative	NA	0
37	Male	36	Bacterial CNS infection	Streptococcus anginosus	Negative	Negative	Negative	0
38	Female	41	Bacterial CNS infection	Streptococcus anginosus	Negative	NA	Negative	1
39	Male	34	Bacterial CNS infection	Enterococcus faecium	Negative	Negative	NA	1
40	Male	5	Bacterial CNS infection	Roseomonas mucosa	Negative	Negative	NA	1
41	Female	15	Bacterial CNS infection	Enterococcus faecium	Negative	NA	Negative	0
42	Male	52	Bacterial CNS infection	Escherichia coli	Negative	Negative	Negative	1
43	Female	51	Bacterial CNS infection	Pseudomonas aeruginosa	Negative	Negative	NA	1
44	Female	69	Bacterial CNS infection	Roseomonas mucosa	Negative	NA	NA	0
45	Male	66	Tubercular meningitis	Mycobacterium tuberculosis	Negative	Negative	Negative	0
46	Male	58	Tubercular meningitis	Mycobacterium tuberculosis	Negative	NA	NA	0
47	Male	24	Tubercular meningitis	Mycobacterium tuberculosis	Negative	NA	NA	1
48	Female	25	Tubercular meningitis	Mycobacterium tuberculosis	Negative	NA	NA	1
49	Male	28	Tubercular meningitis	Mycobacterium tuberculosis	Negative	NA	NA	0
50	Male	23	Tubercular meningitis	Mycobacterium tuberculosis	Negative	Negative	Negative	1
51	Male	27	Tubercular meningitis	Mycobacterium tuberculosis	Negative	NA	Negative	1
52	Female	4	Tubercular meningitis	Mycobacterium tuberculosis	Negative	Mycobacterium tuberculosis	NA	1
53	Male	63	Tubercular meningitis	Mycobacterium tuberculosis	Negative	Mycobacterium tuberculosis	NA	1
54	Male	52	Tubercular meningitis	Mycobacterium tuberculosis	Negative	Mycobacterium tuberculosis	NA	0
55	Female	23	Tubercular meningitis	Mycobacterium tuberculosis	Negative	Mycobacterium tuberculosis	NA	0
56	Female	28	Tubercular meningitis	Mycobacterium tuberculosis	Negative	NA	Negative	0
57	Female	75	Tubercular meningitis	Mycobacterium tuberculosis	Negative	Mycobacterium tuberculosis	Negative	1
58	Female	42	Viral CNS infection	Human herpes virus 6A	Negative	NA	Negative	1
59	Male	30	Viral CNS infection	Herpes simplex virus 2	Negative	Herpes simplex virus 2	NA	0
60	Male	44	Viral CNS infection	Pseudorabies virus	Negative	NA	NA	1
61	Male	37	Viral CNS infection	Epstein-Barr virus	Negative	Negative	Negative	1
62	Male	65	Viral CNS infection	Epstein-Barr virus	Negative	NA	Negative	0
63	Male	69	Viral CNS infection	Herpes simplex virus 1	Negative	NA	Negative	0
64	Male	67	Viral CNS infection	Cytomegalovirus	Negative	Cytomegalovirus	Negative	1
65	Male	49	Viral CNS infection	BK polyoma virus	Negative	Negative	NA	1
66	Female	30	Viral CNS infection	Cytomegalovirus	Negative	Negative	NA	0
67	Male	34	Viral CNS infection	Human polyomavirus 5	Negative	Negative	NA	0
68	Male	70	Viral CNS infection	Herpes simplex virus 1	Negative	NA	Negative	1
69	Female	3	Viral CNS infection	Human herpes virus 7	Negative	NA	NA	1
70	Male	68	Viral CNS infection	Epstein-Barr virus	Negative	Epstein-Barr virus	NA	1
71	Male	62	Viral CNS infection	Epstein-Barr virus	Negative	NA	NA	0
72	Female	1	Viral CNS infection	Herpes simplex virus 1	Negative	Herpes simplex virus 1	Negative	1
73	Male	64	Viral CNS infection	Cytomegalovirus	Negative	NA	Negative	0
74	Male	55	Viral CNS infection	Herpes simplex virus 1	Negative	NA	NA	0
75	Male	53	Viral CNS infection	Herpes simplex virus 1	Negative	Negative	Negative	0
76	Female	58	Viral CNS infection	Varicella zoster virus	Negative	Negative	NA	1
77	Male	81	Viral CNS infection	Herpes simplex virus 1	Negative	Herpes simplex virus 1	Negative	0
78	Female	51	Viral CNS infection	Herpes simplex virus 1	Negative	Herpes simplex virus 1	Negative	1
79	Male	34	Viral CNS infection	Varicella zoster virus	Negative	NA	Varicella zoster virus	0
80	Male	72	Viral CNS infection	Herpes simplex virus 1	Negative	NA	NA	1
81	Female	28	Viral CNS infection	Herpes simplex virus 1	Negative	Herpes simplex virus 1	Negative	1
82	Male	68	Viral CNS infection	Pseudorabies virus	Negative	NA	NA	1
83	Male	46	Viral CNS infection	Herpes simplex virus 1	Negative	Negative	NA	0
84	Male	1	Viral CNS infection	Herpes simplex virus 1	Negative	Herpes simplex virus 1	Herpes simplex virus 1	1
85	Male	77	Viral CNS infection	Epstein-Barr virus	Negative	NA	Negative	1
86	Female	40	Viral CNS infection	Epstein-Barr virus	Negative	Epstein-Barr virus	Negative	0
87	Male	23	Viral CNS infection	Herpes simplex virus 1	Negative	Negative	NA	1
88	Male	57	Viral CNS infection	Pseudorabies virus; Epstein-Barr virus	Negative	Epstein-Barr virus	NA	1
89	Male	6	Viral CNS infection	Human herpes virus 6B	Negative	NA	Negative	1
90	Male	49	Viral CNS infection	Epstein-Barr virus	Negative	Epstein-Barr virus	Epstein-Barr virus	1
91	Male	66	Viral CNS infection	Epstein-Barr virus	Negative	NA	NA	0
92	Female	46	Viral CNS infection	Human herpes virus 6A	Negative	NA	Negative	1
93	Male	29	Viral CNS infection	Epstein-Barr virus	Negative	NA	Negative	1
94	Male	58	Viral CNS infection	Herpes simplex virus 1	Negative	Negative	NA	1
95	Male	65	Viral CNS infection	Epstein-Barr virus	Negative	Negative	NA	0
96	Male	50	Viral CNS infection	Varicella zoster virus	Negative	Negative	NA	0
97	Male	65	Viral CNS infection	Human polyomavirus 5	Negative	Negative	Negative	0
98	Male	52	Viral CNS infection	Herpes simplex virus 1	Negative	Negative	Negative	0
99	Male	78	Viral CNS infection	Bunia virus	Negative	Bunia virus	NA	1
100	Female	40	Viral CNS infection	Bunia virus	Negative	Bunia virus	Negative	1
101	Male	44	Fungal CNS Infection	Cryptococcus neoformans	Negative	Cryptococcus neoformans	Negative	0
102	Male	7	Fungal CNS Infection	Cryptococcus neoformans	Negative	Negative	NA	1
103	Female	54	Fungal CNS Infection	Cryptococcus neoformans	Negative	Cryptococcus neoformans	NA	1
104	Male	25	Fungal CNS Infection	Rhizopus microsporus	Negative	Negative	NA	0
105	Female	32	Fungal CNS Infection	Aspergillus fumigatus	Negative	NA	Negative	0
106	Male	73	Fungal CNS Infection	Cryptococcus neoformans	Cryptococcus neoformans (CSF)	Cryptococcus neoformans	Negative	0
107	Female	30	Fungal CNS Infection	Aspergillus fumigatus; Rhizopus microsporus	Negative	Negative	NA	1
108	Male	36	Fungal CNS Infection	Cryptococcus neoformans	Negative	Cryptococcus neoformans	Negative	0
109	Female	22	Fungal CNS Infection	Fusarium oxysporum	Negative	NA	Negative	0
110	Female	31	Fungal CNS Infection	Aspergillus flavus	Negative	NA	NA	1
111	Male	60	Fungal CNS Infection	Candida parapsilosis	Negative	Negative	Negative	1
112	Female	75	Fungal CNS Infection	Exophiala dermatitidis	Negative	NA	Negative	0
113	Female	74	Fungal CNS Infection	Candida albicans	Negative	Negative	NA	0
114	Female	13	Fungal CNS Infection	Candida parapsilosis	Negative	NA	NA	0
115	Male	54	Fungal CNS Infection	Candida parapsilosis	Negative	Negative	Negative	1
116	Female	32	Fungal CNS Infection	Candida albicans	Negative	Negative	NA	0
117	Male	62	Fungal CNS Infection	Aspergillus flavus	Negative	NA	Negative	1
118	Female	19	Fungal CNS Infection	Aspergillus flavus	Negative	Negative	Negative	0
119	Male	68	Parasitic CNS infection	Toxoplasma gondii	Negative	Toxoplasma gondii	NA	1
120	Female	71	Rickettsial CNS infection	Orientia tsutsugamushi	Negative	Orientia tsutsugamushi	Orientia tsutsugamushi	1
121	Male	61	Mycoplasmal CNS infection	Mycoplasma hominis	Negative	Mycoplasma hominis	NA	1
122	Female	28	Rickettsial CNS infection	Rickettsia felis	Negative	Negative	NA	1
123	Male	67	Mixed CNS infection (fungal and viral)	Cryptococcus neoformans; Epstein-Barr virus	Negative	Cryptococcus neoformans	NA	1
124	Female	46	Mixed CNS infection (bacterial and viral)	Klebsiella pneumoniae; Varicella zoster virus	Negative	Negative	Negative	1
125	Male	6	Mixed CNS infection (mycoplasma and viral)	Mycoplasma hominis; Cytomegalovirus	Negative	Negative	Negative	1
126	Male	66	Mixed CNS infection (bacterial and fungal)	Klebsiella pneumoniae; Fusarium oxysporum	Negative	Negative	Negative	1
127	Female	67	Mixed CNS infection (bacterial and fungal)	Sticky actinomycetes; Pneumocystis yersini	Negative	Negative	NA	1
128	Female	75	Mixed CNS infection (bacterial and fungal)	Staphylococcus aureus; Aspergillus fumigatus	Negative	Negative	Negative	0
129	Male	5	Mixed CNS infection (bacterial and fungal)	Streptococcus mitis; Penicillium curinum Thom	Negative	NA	NA	1
130	Female	65	Mixed CNS infection (fungal and viral)	Cryptococcus neoformans; Epstein-Barr virus	Negative	Cryptococcus neoformans	Negative	1
131	Male	82	Mixed CNS infection (fungal and viral)	Cryptococcus neoformans; Epstein-Barr virus	Negative	Cryptococcus neoformans	NA	1
